# Supplementary material for: Mechanically Robust Dual-Crosslinking Elastomer Enabled by a Facile Self-Crosslinking Approach
Source: Materials (Basel). 2022 Jun 3;15(11):3983. doi: 10.3390/ma15113983 (PMC9182282; doi:10.3390/ma15113983)
Supplement: Supplementary file 1 [file materials-15-03983-s001.zip]

Archive with 1 entries (1 files):
- materials-1748296-supplementary.pdf
